# Supplementary material for: Hybrid Gold Nanorod-Based Nanoplatform with Chemo and Photothermal Activities for Bimodal Cancer Therapy
Source: Int J Mol Sci. 2022 Oct 28;23(21):13109. doi: 10.3390/ijms232113109 (PMC9659131; doi:10.3390/ijms232113109)
Supplement: Supplementary file 1 [file ijms-23-13109-s001.zip]

Archive with 1 entries (1 files):
- ijms-1953660-supplementary.pdf
